# Supplementary material for: 3D Chitosan-Gallic Acid Complexes: Assessment of the Chemical and Biological Properties
Source: Gels. 2022 Feb 15;8(2):124. doi: 10.3390/gels8020124 (PMC8872007; doi:10.3390/gels8020124)
Supplement: Supplementary file 1 [file gels-08-00124-s001.zip]

Archive with 1 entries (1 files):
- gels-1585072-supplementary.pdf
